# Supplementary material for: NEK4: prediction of available drug targets and common genetic linkages in bipolar disorder and major depressive disorder
Source: Front Psychiatry. 2025 Jan 30;16:1414015. doi: 10.3389/fpsyt.2025.1414015 (PMC11821612; doi:10.3389/fpsyt.2025.1414015)
Supplement: Supplementary file 1 [file Table1.xlsx]

## Sheet: Sheet1
outcome	exposure	method	nsnp	or	or_lci95	or_uci95	pval	Q_pval
SC_Dorsal.Attention	BD	IVW	8	1.21e-18	2.21e-34	0.00662227	0.025657	0.0712058
SC_Dorsal.Attention	MDD	IVW	7	3.44482e+07	9.18051	129260000000000	0.0246362	0.0100314
SC_Frontoparietal	BD	IVW	12	0.000150346	2.21e-20	1025040000000	0.636052	0.553064
SC_Frontoparietal	MDD	IVW	10	0.586366	2.72e-10	1266139727	0.961175	0.00124429
