# Supplementary material for: NEK4: prediction of available drug targets and common genetic linkages in bipolar disorder and major depressive disorder
Source: Front Psychiatry. 2025 Jan 30;16:1414015. doi: 10.3389/fpsyt.2025.1414015 (PMC11821612; doi:10.3389/fpsyt.2025.1414015)
Supplement: Supplementary file 2 [file Table2.xlsx]

## Sheet: Sheet1
Group	Tissue	Protein	OR (95% CI)	P value	F statistics	Author
BD	Plasma	BMP1	2.47 (1.69, 3.62)	3.14e-06	22165139	Suhre
	Plasma	F9	2.02 (1.50, 2.72)	3.14e-06	139530719	Suhre
	Plasma	ITIH3	0.84 (0.78, 0.90)	5.02e-07	52794767	Suhre
	Plasma	SIGIRR	0.91 (0.88, 0.95)	4.15e-07	417454	Suhre
MDD	Plasma	PSMB4	1.04 (1.02, 1.06)	1.38e-05	151399564	Suhre
