# Supplementary material for: NEK4: prediction of available drug targets and common genetic linkages in bipolar disorder and major depressive disorder
Source: Front Psychiatry. 2025 Jan 30;16:1414015. doi: 10.3389/fpsyt.2025.1414015 (PMC11821612; doi:10.3389/fpsyt.2025.1414015)
Supplement: Supplementary file 3 [file Table3.xlsx]

## Sheet: Catalogs
A1	SMR analysis from brain gene expression to BD (FDR <0.05, HEIDI>0.01)
A2	SMR analysis from blood gene expression to BD (FDR <0.05, HEIDI>0.01)
A3	SMR analysis from GTEx gene expression to BD (FDR <0.05, HEIDI>0.01)
A4	SMR analysis from brain gene expression to MDD (FDR <0.05, HEIDI>0.01)
A5	SMR analysis from blood gene expression to MDD (FDR <0.05, HEIDI>0.01)
A6	SMR analysis from GTEx gene expression to MDD (FDR <0.05, HEIDI>0.01)
A7	SMR analysis from brain gene expression to type1 BD (FDR <0.05, HEIDI>0.01)
A8	SMR analysis from blood gene expression to type1 BD (FDR <0.05, HEIDI>0.01)
A9	SMR analysis from brain gene expression to markers (FDR <0.05, HEIDI>0.01)
A10	SMR analysis from blood gene expression to markers (FDR <0.05, HEIDI>0.01)

## Sheet: A1
probeID	ProbeChr	Gene	Probe_bp	topSNP	topSNP_chr	topSNP_bp	A1	A2	Freq	b_GWAS	se_GWAS	p_GWAS	b_eQTL	se_eQTL	p_eQTL	b_SMR	se_SMR	p_SMR	p_HEIDI	nsnp_HEIDI	FDR
ENSG00000158748.4	1	HTR6	19999414	rs10917509	1	19992066	T	C	0.34493	0.051501	0.0141	0.000251901	0.541905	0.0305563	2.26476e-70	0.095037	0.0265654	0.00034694	0.0598922	20	0.042423
ENSG00000143603.19	1	KCNN3	154756344	rs7531728	1	154840516	A	C	0.402584	0.0519	0.0137	0.000155901	-0.484755	0.0340565	5.64942e-46	-0.107064	0.0292456	0.000251351	0.485455	20	0.0342181
ENSG00000163673.7	3	DCLK3	36779876	rs1553656	3	36859705	T	C	0.437376	-0.089498	0.0135	3.49462e-11	0.271914	0.0284042	1.03816e-21	-0.329141	0.0603909	5.03201e-08	0.546027	20	0.000110755
ENSG00000163939.18	3	PBRM1	52649650	rs2878726	3	52748271	G	C	0.417495	-0.064898	0.0137	2.11101e-06	0.199964	0.0312501	1.56566e-10	-0.324548	0.0852435	0.000140486	0.0589469	20	0.02811
ENSG00000114904.13	3	NEK4	52773711	rs2251219	3	52584787	C	T	0.419483	-0.069899	0.0136	3.01703e-07	-0.553682	0.0367222	2.27495e-51	0.126244	0.0259507	1.14597e-06	0.215888	20	0.000840757
ENSG00000152413.15	5	HOMER1	78739208	rs6865469	5	78849505	T	G	0.266402	0.0607	0.0148	4.20301e-05	0.313147	0.0358035	2.20539e-18	0.193839	0.0522005	0.000204531	0.85358	20	0.0342181
ENSG00000120437.9	6	ACAT2	160191610	rs1475122	6	160177962	G	C	0.244533	-0.065198	0.0164	7.34395e-05	0.323986	0.0352986	4.37379e-20	-0.201237	0.0551638	0.000264292	0.944484	20	0.0342181
ENSG00000071242.12	6	RPS6KA2	167071396	rs9364864	6	167064665	C	T	0.15507	-0.0718	0.0184	9.22996e-05	0.35741	0.0421698	2.34068e-17	-0.20089	0.0566757	0.000393297	0.408302	20	0.0432824
ENSG00000046889.19	8	PREX2	69006774	rs768252	8	69010226	T	G	0.390656	-0.049201	0.0136	0.000301398	-0.385644	0.0284145	5.86225e-42	0.127581	0.036497	0.000472883	0.958069	20	0.0473098
ENSG00000148408.13	9	CACNA1B	140895655	rs12001881	9	141014140	G	C	0.614314	-0.057504	0.0144	6.83298e-05	-0.395015	0.0304039	1.35411e-38	0.145574	0.0381374	0.000135031	0.308251	20	0.02811
ENSG00000172575.12	15	RASGRP1	38819040	rs7165355	15	38967537	C	G	0.177932	-0.071399	0.0162	1.06601e-05	-0.192857	0.032862	4.39295e-09	0.370218	0.105051	0.000424776	0.0878044	14	0.0445205
ENSG00000169783.13	15	LINGO1	78009306	rs907393	15	77903447	T	C	0.363817	-0.058403	0.0138	2.44901e-05	0.373426	0.0317414	5.93861e-32	-0.156398	0.0392736	6.82595e-05	0.43506	20	0.0187799
ENSG00000258429.2	16	PDF	69362654	rs3759979	16	69372927	C	T	0.285288	0.059899	0.0143	2.78503e-05	-0.278148	0.0345216	7.80596e-16	-0.215349	0.057944	0.000201993	0.514189	20	0.0342181
ENSG00000243678.12	17	NME2	49245950	rs8080943	17	49251261	C	T	0.475149	-0.0607	0.0134	5.68604e-06	-0.510285	0.0292971	6.06581e-68	0.118953	0.0271334	1.16512e-05	0.0480232	20	0.00439186
ENSG00000154229.12	17	PRKCA	64552796	rs9895770	17	64534818	T	G	0.246521	0.068201	0.0156	1.29799e-05	0.312877	0.0371435	3.65497e-17	0.21798	0.0561752	0.000104302	0.159473	20	0.0255077
ENSG00000101109.12	20	STK4	43651891	rs34748157	20	43608925	C	G	0.321074	-0.071399	0.0146	1.05901e-06	-0.342482	0.0348545	8.69633e-23	0.208475	0.0476178	1.19724e-05	0.168074	16	0.00439186
ENSG00000124140.14	20	SLC12A5	44669559	rs2425752	20	44702120	T	C	0.260437	0.057098	0.0151	0.000147099	0.512225	0.0309003	1.02733e-61	0.111471	0.0302365	0.000227248	0.662545	20	0.0342181
ENSG00000182541.18	22	LIMK2	31642146	rs5753505	22	31587722	A	G	0.270378	0.053797	0.0147	0.000258899	-0.489052	0.0329023	5.66547e-50	-0.110003	0.0309558	0.000380091	0.436056	20	0.0432824
ENSG00000128285.4	22	MCHR1	41076786	rs133075	22	41081164	G	T	0.457256	0.066001	0.0135	1.05901e-06	-0.461321	0.0388488	1.60087e-32	-0.14307	0.031647	6.16054e-06	0.245655	20	0.00338983
ENSG00000196236.13	22	XPNPEP3	41290950	rs103197	22	41256802	A	G	0.457256	-0.0698	0.0137	3.44699e-07	-0.253838	0.033188	2.03371e-14	0.274979	0.0648496	2.23268e-05	0.209882	20	0.00702019
ENSG00000100266.19	22	PACSIN2	43321286	rs2010366	22	43381288	T	G	0.432406	-0.050704	0.0136	0.000186999	-0.56105	0.030923	1.44632e-73	0.0903735	0.0247468	0.000260275	0.51319	20	0.0342181

## Sheet: A2
probeID	ProbeChr	Gene	Probe_bp	topSNP	topSNP_chr	topSNP_bp	A1	A2	Freq	b_GWAS	se_GWAS	p_GWAS	b_eQTL	se_eQTL	p_eQTL	b_SMR	se_SMR	p_SMR	p_HEIDI	nsnp_HEIDI	FDR
ENSG00000158748	1	HTR6	19998917	rs10917516	1	20012714	A	G	0.341948	0.0486	0.014	0.000520295	-0.285745	0.00847432	3.05487e-249	-0.170082	0.0492537	0.000554026	0.0529399	20	0.0464828
ENSG00000158864	1	NDUFS2	161175539	rs4379692	1	161186313	T	C	0.319085	0.055596	0.0146	0.000132999	-0.225171	0.00863498	6.71877e-150	-0.246906	0.0655273	0.000164573	0.186732	20	0.0218015
ENSG00000138398	2	PPIG	170469383	rs12472066	2	170449547	G	A	0.252485	0.058997	0.0151	9.54004e-05	-0.191519	0.00888406	4.49317e-103	-0.308048	0.0801278	0.00012082	0.353242	20	0.0189694
ENSG00000163938	3	GNL3	52721840	rs2590838	3	52622086	A	G	0.521869	-0.072603	0.0134	5.93595e-08	-0.137836	0.00790832	4.95336e-68	0.526736	0.101806	2.29254e-07	0.197278	20	0.00048122
ENSG00000114904	3	NEK4	52774882	rs2577831	3	52628056	A	C	0.513917	-0.073001	0.0134	5.13204e-08	-0.0630488	0.00803333	4.2138e-15	1.15785	0.258718	7.62895e-06	0.788659	20	0.00274315
ENSG00000162267	3	ITIH3	52835904	rs2465101	3	52991307	A	T	0.340954	-0.068804	0.0141	1.16399e-06	0.115426	0.00863163	8.76656e-41	-0.596089	0.130036	4.56059e-06	0.0222865	20	0.00191317
ENSG00000196776	3	CD47	107786008	rs326361	3	107819041	A	G	0.449304	-0.057004	0.0136	2.92698e-05	0.391133	0.00779671	0	-0.145741	0.0348919	2.95487e-05	0.0894647	20	0.00743741
ENSG00000164465	6	DCBLD1	117833000	rs36045731	6	117791163	C	A	0.292247	0.053897	0.0147	0.0002561	-0.413829	0.00842462	0	-0.13024	0.0356207	0.00025589	0.283508	20	0.0296455
ENSG00000122687	7	MRM2	2277853	rs4719462	7	2266384	G	A	0.385686	-0.050104	0.0138	0.000291998	0.194341	0.00802941	2.03882e-129	-0.257815	0.0718038	0.000329979	0.767385	20	0.0361112
ENSG00000005483	7	KMT2E	104704717	rs10264718	7	104638501	C	A	0.136183	-0.096201	0.0218	1.053e-05	0.0767974	0.0128686	2.4047e-09	-1.25266	0.353041	0.000387875	0.104348	20	0.0374702
ENSG00000157764	7	BRAF	140524753	rs1044927	7	140702682	C	T	0.204771	-0.082796	0.0164	4.40403e-07	0.0883164	0.0141878	4.82171e-10	-0.937493	0.239092	8.81647e-05	0.565764	20	0.0155109
ENSG00000165238	9	WNK2	96015026	rs2398820	9	95996573	G	A	0.349901	0.050304	0.0139	0.000300303	-0.14145	0.00817515	4.51196e-67	-0.355632	0.100395	0.000396599	0.0858849	20	0.0374702
ENSG00000109956	11	B3GAT1	134265105	rs78760579	11	134281332	G	T	0.121272	-0.074699	0.0202	0.0002139	-0.397534	0.0119196	6.99856e-244	0.187906	0.0511247	0.000237434	0.0755764	20	0.0296455
ENSG00000126231	13	PROZ	113819831	rs494860	13	113819009	A	T	0.225646	-0.0717	0.0164	1.29199e-05	-0.190758	0.00914356	1.1713e-96	0.375868	0.0878401	1.87731e-05	0.0891876	20	0.00525022
ENSG00000258429	16	PDF	69363511	rs3759979	16	69372927	C	T	0.285288	0.059899	0.0143	2.78503e-05	-0.188194	0.00991634	2.5829e-80	-0.318283	0.0778141	4.3082e-05	0.713759	20	0.00985794
ENSG00000125458	17	NT5C	73127105	rs3736075	17	73127217	C	G	0.328032	-0.0532	0.0149	0.000341397	0.287543	0.00863203	2.65797e-243	-0.185016	0.0521151	0.000385034	0.512549	20	0.0374702
ENSG00000188612	17	SUMO2	73171243	rs750844	17	73120928	A	G	0.328032	-0.054604	0.0149	0.000254402	-0.189181	0.0144419	3.31869e-39	0.288634	0.0817848	0.000416831	0.263406	20	0.0374702
ENSG00000129355	19	CDKN2D	10678436	rs8108051	19	10661775	C	T	0.49503	-0.052403	0.0134	9.49402e-05	0.161489	0.00851769	3.70741e-80	-0.3245	0.0847248	0.000128121	0.221747	20	0.0189694
ENSG00000131398	19	KCNC3	50825983	rs676314	19	50865535	G	A	0.331014	0.055101	0.0143	0.000118399	0.0983406	0.00856312	1.58391e-30	0.560308	0.15338	0.000259118	0.932399	20	0.0296455
ENSG00000078814	20	MYH7B	33576723	rs6120825	20	33671141	C	A	0.197813	0.078005	0.0169	4.00396e-06	0.131464	0.00986154	1.5284e-40	0.593356	0.136039	1.2909e-05	0.0565266	20	0.00406149
ENSG00000124102	20	PI3	43804351	rs979641	20	43786336	T	C	0.161034	-0.069104	0.0176	8.94808e-05	-0.44312	0.0104524	0	0.155949	0.0398884	9.2437e-05	0.218183	20	0.0155109
ENSG00000182541	22	LIMK2	31642145	rs737887	22	31696615	A	G	0.27336	0.059297	0.0147	5.24204e-05	-0.0619015	0.00898764	5.68211e-12	-0.957925	0.275206	0.000499993	0.937395	20	0.043396
ENSG00000100346	22	CACNA1I	40026250	rs3747179	22	40083730	G	T	0.243539	-0.067098	0.0163	4.023e-05	-0.158295	0.0104269	4.69658e-52	0.42388	0.106691	7.0979e-05	0.377806	20	0.0148878
ENSG00000100380	22	ST13	41236782	rs9611435	22	41315083	T	C	0.464215	0.056201	0.0136	3.35699e-05	0.162561	0.0132086	8.28483e-35	0.345723	0.0882512	8.94768e-05	0.0174146	20	0.0155109
ENSG00000196236	22	XPNPEP3	41310833	rs103197	22	41256802	A	G	0.457256	-0.0698	0.0137	3.44699e-07	-0.137895	0.00793201	1.07942e-67	0.506183	0.10353	1.01222e-06	0.258972	20	0.00072092

## Sheet: A3
probeID	ProbeChr	Gene	Probe_bp	topSNP	topSNP_chr	topSNP_bp	A1	A2	Freq	b_GWAS	se_GWAS	p_GWAS	b_eQTL	se_eQTL	p_eQTL	b_SMR	se_SMR	p_SMR	p_HEIDI	nsnp_HEIDI	FDR
ENSG00000135945	2	REV1	100016938	rs6715321	2	100109001	T	C	0.446322	0.053598	0.0136	7.80998e-05	-0.14034	0.018984	1.44034e-13	-0.381915	0.109818	0.000505727	0.420027	20	0.0490213
ENSG00000196776	3	CD47	107762145	rs327133	3	107807485	T	C	0.415507	-0.065798	0.0136	1.357e-06	0.115292	0.0170804	1.47891e-11	-0.570707	0.145133	8.41335e-05	0.27124	12	0.018644
ENSG00000164465	6	DCBLD1	117774980	rs36045731	6	117791163	C	A	0.292247	0.053897	0.0147	0.0002561	-0.51802	0.0352188	5.67371e-49	-0.104044	0.0292456	0.00037426	0.450648	20	0.0490213
ENSG00000173653	11	RCE1	66610306	rs6591223	11	66609289	T	C	0.335984	-0.070304	0.0142	7.41498e-07	-0.115603	0.0197336	4.67948e-09	0.60815	0.160827	0.000155946	0.107531	14	0.028798
ENSG00000109956	11	B3GAT1	134248398	rs11223791	11	134282729	C	T	0.247515	-0.077202	0.0172	7.00906e-06	-0.209231	0.0246148	1.89255e-17	0.36898	0.0929628	7.21406e-05	0.493725	16	0.018644
ENSG00000181929	12	PRKAG1	49396057	rs2293446	12	49412709	A	G	0.349901	0.063303	0.0138	4.55198e-06	0.096785	0.0157076	7.19902e-10	0.654058	0.177758	0.00023371	0.535216	8	0.0369929
ENSG00000126231	13	PROZ	113812968	rs553316	13	113838015	G	A	0.794235	0.070605	0.0166	2.09098e-05	0.533202	0.0495548	5.32644e-27	0.132417	0.0334768	7.6379e-05	0.229132	16	0.018644
ENSG00000126215	14	XRCC3	104163946	rs11540512	14	104147377	T	C	0.297217	0.052298	0.0143	0.000246899	0.305718	0.0253831	2.08146e-33	0.171066	0.048884	0.000466253	0.124298	20	0.0490213
ENSG00000258429	16	PDF	69362524	rs56285339	16	69160925	G	A	0.22167	0.064901	0.0156	3.079e-05	-0.204974	0.031516	7.83146e-11	-0.31663	0.0903462	0.000457232	0.364291	13	0.0490213
ENSG00000124102	20	PI3	43803517	rs13038342	20	43800232	A	G	0.161034	-0.069404	0.0176	8.22792e-05	-0.261917	0.0361029	4.02426e-13	0.264985	0.0764823	0.000530916	0.088885	13	0.0490213
ENSG00000196236	22	XPNPEP3	41253081	rs103197	22	41256802	G	A	0.542744	0.0698	0.0137	3.44699e-07	0.262437	0.0284388	2.75371e-20	0.265969	0.0596308	8.18617e-06	0.362827	20	0.00453514

## Sheet: A4
probeID	ProbeChr	Gene	Probe_bp	topSNP	topSNP_chr	topSNP_bp	A1	A2	Freq	b_GWAS	se_GWAS	p_GWAS	b_eQTL	se_eQTL	p_eQTL	b_SMR	se_SMR	p_SMR	p_HEIDI	nsnp_HEIDI	FDR
ENSG00000133216.17	1	EPHB2	23142662	rs2869511	1	23140700	C	T	0.285288	0.0179	0.0047	0.000122	-0.329471	0.0307998	1.04924e-26	-0.0543294	0.0151424	0.000333355	0.622445	20	0.0388023
ENSG00000198890.9	1	PRMT6	107604777	rs1730859	1	107617707	G	A	0.321074	0.0187	0.0046	4.08799e-05	-0.646381	0.0294159	5.12248e-107	-0.0289303	0.00723731	6.40459e-05	0.0948353	20	0.015644
ENSG00000172037.14	3	LAMB2	49164549	rs115435316	3	49568181	A	G	0.0238569	0.0524	0.0118	8.99808e-06	-0.54187	0.0928874	5.42385e-09	-0.0967022	0.0273679	0.000410222	0.0632371	7	0.0445296
ENSG00000114904.13	3	NEK4	52773711	rs2251219	3	52584787	C	T	0.419483	-0.0175	0.0044	6.70996e-05	-0.553682	0.0367222	2.27495e-51	0.0316066	0.00821864	0.000120198	0.956792	20	0.0217457
ENSG00000138468.16	3	SENP7	101137567	rs9825208	3	101274807	T	G	0.436382	-0.0204	0.0043	2.40902e-06	-0.374419	0.0339476	2.7593e-28	0.0544844	0.0125018	1.3119e-05	0.114629	15	0.00886454
ENSG00000014824.14	4	SLC30A9	42042498	rs4861020	4	42094872	G	C	0.210736	-0.0198	0.0054	0.000229298	0.625351	0.0370568	6.81971e-64	-0.0316622	0.00883663	0.000339587	0.234353	20	0.0388023
ENSG00000113580.15	5	NR3C1	142736286	rs10482682	5	142679397	T	C	0.403579	0.019	0.0044	1.80098e-05	0.299761	0.0297339	6.67364e-24	0.0633838	0.0159682	7.2059e-05	0.860344	20	0.015644
ENSG00000204256.14	6	BRD2	32942826	rs116131925	6	32929943	T	A	0.0516899	-0.033	0.0078	2.32702e-05	1.16772	0.0741495	7.06996e-56	-0.0282602	0.00691654	4.3908e-05	0.0220428	20	0.0136177
ENSG00000136930.13	9	PSMB7	127146734	rs10986333	9	127168391	A	T	0.395626	0.0169	0.0043	9.62099e-05	-0.312205	0.0279972	7.05733e-29	-0.054131	0.0146034	0.000209939	0.953017	20	0.0284861
ENSG00000140009.19	14	ESR2	64677890	rs10142766	14	64780454	A	G	0.417495	-0.0183	0.0043	2.555e-05	-0.250366	0.0299563	6.39452e-17	0.0730929	0.0192733	0.000149171	0.0395802	20	0.021967
ENSG00000126215.14	14	XRCC3	104172894	rs12586322	14	104154882	G	C	0.212724	-0.0231	0.0054	2.03798e-05	-0.302395	0.0370296	3.18011e-16	0.0763902	0.0201592	0.00015104	0.0122498	20	0.021967
ENSG00000140564.13	15	FURIN	91419306	rs4702	15	91426560	G	A	0.437376	0.0178	0.0044	4.98196e-05	-0.453567	0.0295492	3.56656e-53	-0.0392444	0.0100321	9.1583e-05	0.380831	13	0.0180751
ENSG00000124140.14	20	SLC12A5	44669559	rs2425752	20	44702120	T	C	0.260437	0.0302	0.0049	6.36708e-10	0.512225	0.0309003	1.02733e-61	0.0589585	0.0102059	7.60921e-09	0.0955175	20	1.65196e-05
ENSG00000101017.14	20	CD40	44752710	rs4239702	20	44749251	T	C	0.287276	0.0218	0.0048	6.29898e-06	-0.360553	0.0306167	5.16877e-32	-0.0604627	0.0142686	2.26063e-05	0.061454	20	0.00981566

## Sheet: A5
probeID	ProbeChr	Gene	Probe_bp	topSNP	topSNP_chr	topSNP_bp	A1	A2	Freq	b_GWAS	se_GWAS	p_GWAS	b_eQTL	se_eQTL	p_eQTL	b_SMR	se_SMR	p_SMR	p_HEIDI	nsnp_HEIDI	FDR
ENSG00000198890	1	PRMT6	107600591	rs1623927	1	107596120	T	C	0.319085	0.0189	0.0046	3.38704e-05	-0.652479	0.00769526	0	-0.0289664	0.00705831	4.06278e-05	0.406058	20	0.00565855
ENSG00000159377	1	PSMB4	151373215	rs12047617	1	151392597	G	A	0.16501	-0.024	0.0056	2.175e-05	-0.103322	0.0103635	2.06641e-23	0.232283	0.0589948	8.23898e-05	0.0667954	20	0.00953263
ENSG00000143801	1	PSEN2	227070845	rs3795445	1	227180947	A	C	0.506958	-0.0184	0.0043	1.82802e-05	-0.141729	0.00792622	1.6584e-71	0.129825	0.0311963	3.16073e-05	0.507859	20	0.00495247
ENSG00000163938	3	GNL3	52721840	rs2590838	3	52622086	A	G	0.521869	-0.0157	0.0043	0.000267997	-0.137836	0.00790832	4.95336e-68	0.113904	0.0318737	0.000352116	0.325576	20	0.028476
ENSG00000114904	3	NEK4	52774882	rs2577831	3	52628056	A	C	0.513917	-0.016	0.0043	0.000204498	-0.0630488	0.00803333	4.2138e-15	0.253772	0.0754778	0.000773231	0.66515	20	0.0450811
ENSG00000162267	3	ITIH3	52835904	rs2465101	3	52991307	A	T	0.340954	-0.0157	0.0045	0.000559706	0.115426	0.00863163	8.76656e-41	-0.136018	0.0402912	0.000735794	0.0112868	20	0.0449911
ENSG00000197386	4	HTT	3161042	rs73191188	4	3105200	A	G	0.349901	-0.02	0.0047	1.80198e-05	0.0734522	0.00915566	1.0353e-15	-0.272286	0.0724311	0.000170433	0.0355346	20	0.0164336
ENSG00000074966	4	TXK	48102341	rs4571301	4	48156264	A	G	0.107356	0.024	0.007	0.000570204	0.449095	0.0119279	0	0.0534408	0.0156514	0.000639124	0.30307	20	0.0400571
ENSG00000138814	4	PPP3CA	102107000	rs2850368	4	102232629	C	T	0.289264	0.0167	0.0047	0.0004062	-0.165523	0.00874643	7.15313e-80	-0.100892	0.028891	0.00047911	0.111417	20	0.0333647
ENSG00000197279	6	ZNF165	28053047	rs2299029	6	28198831	A	G	0.153082	-0.037	0.0055	2.0711e-11	0.107216	0.0104887	1.58051e-24	-0.345098	0.0614108	1.91506e-08	0.0300931	20	1.60035e-05
ENSG00000196230	6	TUBB	30690590	rs3094669	6	31103195	G	C	0.0924453	-0.0445	0.0061	4.65157e-13	0.232638	0.0189608	1.32229e-34	-0.191284	0.0305057	3.60034e-10	0.172968	20	9.02605e-07
ENSG00000204301	6	NOTCH4	32177232	rs2269426	6	32076499	A	G	0.412525	0.0191	0.0045	1.89601e-05	-0.126657	0.0123328	9.62046e-25	-0.150801	0.0384436	8.75836e-05	0.0276372	20	0.00954662
ENSG00000196735	6	HLA-DQA1	32605397	rs9272462	6	32605620	A	G	0.222664	-0.0172	0.0051	0.000749998	-0.756069	0.0138727	0	0.0227492	0.00675832	0.000762362	0.204456	20	0.0450811
ENSG00000164465	6	DCBLD1	117833000	rs36045731	6	117791163	C	A	0.292247	0.0167	0.0047	0.000435101	-0.413829	0.00842462	0	-0.0403548	0.011387	0.000394207	0.0580087	20	0.0299478
ENSG00000117868	7	ESYT2	158573315	rs11761517	7	158532706	T	C	0.469185	-0.0189	0.0044	1.414e-05	-0.367075	0.00773161	0	0.0514882	0.0120356	1.88596e-05	0.0781181	20	0.00315206
ENSG00000185920	9	PTCH1	98242300	rs59925771	9	98210941	T	G	0.100398	0.0285	0.0072	7.30298e-05	0.488162	0.0138269	4.90393e-273	0.0583823	0.0148416	8.36529e-05	0.581511	20	0.00953263
ENSG00000165219	9	GAPVD1	128076779	rs614919	9	127984876	C	A	0.45328	-0.0167	0.0043	0.000121801	-0.0679406	0.00806359	3.58909e-17	0.245803	0.0696906	0.000420202	0.148684	20	0.0309837
ENSG00000181915	10	ADO	64566377	rs224082	10	64566258	T	C	0.388668	-0.0183	0.0044	3.96296e-05	0.216732	0.00802858	1.68724e-160	-0.084436	0.0205411	3.94649e-05	0.404155	20	0.00565855
ENSG00000096717	10	SIRT1	69661287	rs10997832	10	69607395	C	G	0.331014	0.0164	0.0046	0.000335398	0.712669	0.0121184	0	0.0230121	0.00646646	0.000372718	0.0885024	20	0.0292001
ENSG00000198246	10	SLC29A3	73101078	rs10999781	10	73116605	G	A	0.115308	-0.0255	0.0068	0.000176498	0.36485	0.0121292	8.771e-199	-0.0698918	0.0187821	0.000198282	0.636472	20	0.0184109
ENSG00000076685	10	NT5C2	104899498	rs1060240	10	104883337	G	A	0.0874751	-0.037	0.0079	2.92402e-06	0.560675	0.0131646	0	-0.0659919	0.0141751	3.23228e-06	0.0603887	20	0.000810333
ENSG00000149131	11	SERPING1	57373593	rs28362951	11	57372526	G	A	0.260437	0.0187	0.0049	0.0001137	0.302385	0.00888249	5.18758e-254	0.0618417	0.016306	0.000149096	0.0179539	20	0.0149514
ENSG00000213593	11	TMX2	57494258	rs71484461	11	57488890	A	G	0.312127	0.0206	0.0046	6.86499e-06	0.319664	0.0185045	7.25728e-67	0.0644426	0.0148657	1.4578e-05	0.342318	20	0.00277653
ENSG00000170209	11	ANKK1	113264826	rs6589371	11	113192797	T	C	0.134195	-0.0229	0.0063	0.000287402	0.367095	0.0115661	4.53232e-221	-0.0623816	0.0172739	0.000304649	0.569722	20	0.0254585
ENSG00000135503	12	ACVR1B	52368156	rs11612312	12	52349088	C	T	0.209742	0.0309	0.0054	8.03397e-09	0.184272	0.00989093	1.82158e-77	0.167687	0.0306556	4.4998e-08	0.035515	20	2.82025e-05
ENSG00000110958	12	PTGES3	57069643	rs11835120	12	57049774	A	G	0.33996	0.0168	0.0045	0.000223301	0.0963568	0.00936885	8.25131e-25	0.174352	0.0496831	0.000449315	0.0202004	20	0.0321838
ENSG00000102572	13	STK24	99166324	rs4772094	13	99194125	C	T	0.449304	-0.015	0.0043	0.000477199	0.155478	0.00794836	3.32495e-85	-0.0964767	0.028093	0.000594325	0.63346	20	0.0386429
ENSG00000140009	14	ESR2	64677890	rs915057	14	64686207	A	G	0.39662	-0.0165	0.0044	0.0001575	0.181461	0.00818595	7.08874e-109	-0.0909285	0.0245921	0.000217762	0.15934	20	0.0194974
ENSG00000126351	17	THRA	38232331	rs883871	17	38252660	A	G	0.150099	0.0301	0.0066	5.433e-06	0.445407	0.0109122	0	0.0675787	0.0149101	5.83166e-06	0.101703	20	0.00132909
ENSG00000126368	17	NR1D1	38253009	rs883871	17	38252660	A	G	0.150099	0.0301	0.0066	5.433e-06	0.303966	0.0120736	7.30203e-140	0.0990242	0.0220663	7.20395e-06	0.276078	20	0.00150503
ENSG00000170921	17	TANC2	61295988	rs9916518	17	61160767	T	C	0.45328	-0.0158	0.0043	0.0002434	0.418577	0.00929789	0	-0.0377469	0.0103071	0.000250019	0.0431747	20	0.0216137
ENSG00000176624	18	MEX3C	48722797	rs12458916	18	48731131	C	T	0.437376	0.0179	0.0043	3.223e-05	-0.146766	0.00794654	3.65468e-76	-0.121963	0.0300333	4.888e-05	0.197404	20	0.00644958
ENSG00000101224	20	CDC25B	3777170	rs1010608	20	3784593	A	G	0.223658	0.0176	0.0051	0.000539697	-0.358069	0.00909811	0	-0.0491525	0.0142977	0.000586483	0.103437	20	0.0386429
ENSG00000100393	22	EP300	41531935	rs13058113	22	41508414	T	G	0.304175	0.021	0.0048	1.148e-05	0.245407	0.00886317	9.63123e-169	0.0855721	0.019802	1.55051e-05	0.0983807	20	0.00277653

## Sheet: A6
probeID	ProbeChr	Gene	Probe_bp	topSNP	topSNP_chr	topSNP_bp	A1	A2	Freq	b_GWAS	se_GWAS	p_GWAS	b_eQTL	se_eQTL	p_eQTL	b_SMR	se_SMR	p_SMR	p_HEIDI	nsnp_HEIDI	FDR
ENSG00000198890	1	PRMT6	107599267	rs1730850	1	107597988	T	C	0.680915	-0.0189	0.0046	3.41499e-05	0.36322	0.0270221	3.44974e-41	-0.0520346	0.0132429	8.52178e-05	0.625346	18	0.01207
ENSG00000143801	1	PSEN2	227057885	rs1343744	1	227183022	T	C	0.440358	0.0194	0.0043	6.74792e-06	0.195066	0.0314944	5.87775e-10	0.0994535	0.0272721	0.000265613	0.702055	5	0.0288456
ENSG00000164465	6	DCBLD1	117774980	rs36045731	6	117791163	C	A	0.292247	0.0167	0.0047	0.000435101	-0.51802	0.0352188	5.67371e-49	-0.0322381	0.00933399	0.00055266	0.0439719	20	0.0375118
ENSG00000185920	9	PTCH1	98205262	rs59015093	9	98227415	T	C	0.109344	0.0276	0.0069	7.05196e-05	0.166011	0.0259213	1.50937e-10	0.166254	0.0490042	0.000692196	0.691827	14	0.0442191
ENSG00000181915	10	ADO	64564516	rs224050	10	64493222	C	A	0.588469	0.0195	0.0044	8.35103e-06	-0.129948	0.0228323	1.25995e-08	-0.15006	0.0429144	0.000471004	0.347332	10	0.0365365
ENSG00000096717	10	SIRT1	69644427	rs10997883	10	69697965	C	T	0.666004	-0.017	0.0046	0.0002261	-0.267655	0.0188501	9.274e-46	0.0635146	0.0177589	0.000348229	0.287903	20	0.0328045
ENSG00000187122	10	SLIT1	98757795	rs10748691	10	98983955	A	G	0.635189	-0.0186	0.0044	2.26898e-05	-0.516928	0.0323449	1.71292e-57	0.0359818	0.00880455	4.37499e-05	0.331916	20	0.00791873
ENSG00000076685	10	NT5C2	104845940	rs11191568	10	104886374	A	G	0.0874751	-0.0374	0.0079	2.28402e-06	0.160552	0.0245731	6.41894e-11	-0.232946	0.0607645	0.000126284	0.172989	9	0.0152382
ENSG00000134571	11	MYBPC3	47352957	rs11039238	11	47460901	C	T	0.323062	-0.0193	0.0046	2.93603e-05	-0.215066	0.019597	5.07248e-28	0.0897399	0.0228986	8.89132e-05	0.161878	20	0.01207
ENSG00000213593	11	TMX2	57480072	rs488769	11	57450720	C	A	0.32505	0.02	0.0045	1.009e-05	0.112358	0.0188059	2.30614e-09	0.178002	0.0499167	0.000362481	0.20784	9	0.0328045
ENSG00000170209	11	ANKK1	113258513	rs11214603	11	113279922	A	G	0.543738	-0.0235	0.0043	4.79999e-08	0.359907	0.0348885	5.97039e-25	-0.0652946	0.0135206	1.37029e-06	0.0788306	20	0.000744065
ENSG00000102572	13	STK24	99102455	rs4772101	13	99207554	A	G	0.337972	0.0166	0.0046	0.0003185	-0.360738	0.0288573	7.39593e-36	-0.0460168	0.0132723	0.000526068	0.170007	20	0.0375118
ENSG00000140009	14	ESR2	64550950	rs928554	14	64694195	T	C	0.597416	0.0172	0.0043	7.34801e-05	-0.272255	0.0360635	4.37503e-14	-0.0631761	0.017874	0.000408527	0.25907	20	0.0341277
ENSG00000178342	18	KCNG2	77623668	rs7238071	18	77579812	G	A	0.250497	0.0271	0.0048	2.13698e-08	0.357159	0.0263462	7.26189e-42	0.0758766	0.0145583	1.86914e-07	0.0156086	20	0.000202989

## Sheet: A7
probeID	ProbeChr	Gene	Probe_bp	topSNP	topSNP_chr	topSNP_bp	A1	A2	Freq	b_GWAS	se_GWAS	p_GWAS	b_eQTL	se_eQTL	p_eQTL	b_SMR	se_SMR	p_SMR	p_HEIDI	nsnp_HEIDI	FDR
ENSG00000158748.4	1	HTR6	19999414	rs10917509	1	19992066	T	C	0.34493	0.0739008	0.012	8.165e-10	0.541905	0.0305563	2.26476e-70	0.136372	0.0234412	5.96897e-09	0.259713	20	6.542e-06
ENSG00000115828.17	2	QPCT	37585218	rs12467820	2	37572806	G	T	0.456262	0.0404027	0.0116	0.0005199	0.614334	0.0342216	4.65785e-72	0.0657666	0.0192343	0.000627987	0.185792	20	0.0327749
ENSG00000130414.13	2	NDUFA10	240898514	rs7609118	2	240941703	A	C	0.324056	0.0435027	0.0124	0.0004429	-0.673584	0.0302324	5.7521e-110	-0.0645839	0.0186358	0.00052909	0.154003	20	0.0305512
ENSG00000163673.7	3	DCLK3	36779876	rs1553656	3	36859705	T	C	0.437376	-0.104705	0.0116	2.05e-19	0.271914	0.0284042	1.03816e-21	-0.385067	0.0586337	5.12216e-11	0.152361	20	1.12278e-07
ENSG00000163939.18	3	PBRM1	52649650	rs2878726	3	52748271	G	C	0.417495	-0.0624958	0.0118	1.062e-07	0.199964	0.0312501	1.56566e-10	-0.312535	0.0766019	4.50364e-05	0.157349	20	0.00705142
ENSG00000114904.13	3	NEK4	52773711	rs2251219	3	52584787	C	T	0.419483	-0.0682006	0.0117	6.021e-09	-0.553682	0.0367222	2.27495e-51	0.123177	0.0226555	5.42052e-08	0.856861	20	2.97045e-05
ENSG00000168291.13	3	PDHB	58416470	rs7644457	3	58417190	C	G	0.281312	0.0456042	0.0131	0.0005	0.793304	0.0370121	6.49342e-102	0.0574865	0.0167296	0.000589911	0.0393398	20	0.032755
ENSG00000145451.13	4	GLRA3	175654234	rs72708272	4	175727975	T	C	0.152087	-0.0724974	0.0164	9.958e-06	0.367475	0.0467529	3.84305e-15	-0.197285	0.0512031	0.00011668	0.817279	20	0.0124741
ENSG00000152413.15	5	HOMER1	78739208	rs6865469	5	78849505	T	G	0.266402	0.0736035	0.0128	7.795e-09	0.313147	0.0358035	2.20539e-18	0.235045	0.0489183	1.54871e-06	0.49463	20	0.000484967
ENSG00000145863.11	5	GABRA6	161051834	rs11747349	5	160978906	A	G	0.422465	-0.0484027	0.0117	3.65e-05	0.298592	0.0304393	1.02545e-22	-0.162103	0.042526	0.000137924	0.52736	20	0.0131448
ENSG00000146112.12	6	PPP1R18	30649919	rs35243068	6	28673434	A	G	0.0695825	-0.104801	0.0211	6.616e-07	-0.30357	0.049065	6.12813e-10	0.34523	0.0891323	0.000107403	0.581584	20	0.0123909
ENSG00000196735.13	6	HLA-DQA1	32605398	rs3828789	6	32635754	G	T	0.409543	0.040998	0.0124	0.0009632	0.961243	0.0373625	5.76219e-146	0.042651	0.0130061	0.00104058	0.0915297	20	0.0495857
ENSG00000179344.16	6	HLA-DQB1	32631702	rs9273508	6	32628439	A	G	0.412525	-0.052004	0.0151	0.0005557	-1.00001	0.0296588	3.23316e-249	0.0520035	0.0151784	0.000612203	0.149988	20	0.032755
ENSG00000204256.14	6	BRD2	32942826	rs73409691	6	32963948	T	G	0.0516899	-0.0823999	0.0232	0.0003725	1.17666	0.0744461	2.84902e-56	-0.0700286	0.0202085	0.000529628	0.497469	20	0.0305512
ENSG00000071242.12	6	RPS6KA2	167071396	rs9364864	6	167064665	C	T	0.15507	-0.0613961	0.0158	0.0001049	0.35741	0.0421698	2.34068e-17	-0.17178	0.0486316	0.000411998	0.777115	20	0.0265617
ENSG00000122687.19	7	MRM2	2277835	rs3757440	7	2272936	G	A	0.345924	-0.0587028	0.0121	1.24e-06	0.6081	0.0311266	5.39445e-85	-0.0965348	0.0205024	2.49596e-06	0.173067	20	0.000607904
ENSG00000168453.16	8	HR	21981414	rs59331471	8	21963217	A	G	0.4334	0.0484972	0.0117	3.325e-05	-0.347267	0.0283467	1.66563e-34	-0.139654	0.035568	8.62279e-05	0.275807	20	0.0110493
ENSG00000046889.19	8	PREX2	69006774	rs768252	8	69010226	T	G	0.390656	-0.0404987	0.0117	0.000546	-0.385644	0.0284145	5.86225e-42	0.105016	0.03131	0.000796334	0.88967	20	0.0387903
ENSG00000148408.13	9	CACNA1B	140895655	rs12001881	9	141014140	G	C	0.614314	-0.0774968	0.0126	6.844e-10	-0.395015	0.0304039	1.35411e-38	0.196187	0.0352912	2.71195e-08	0.0240508	20	1.98153e-05
ENSG00000186104.11	11	CYP2R1	14906382	rs11023332	11	14784110	G	C	0.547714	-0.0451961	0.0115	8.352e-05	0.229061	0.0301486	3.01408e-14	-0.197311	0.0565241	0.000481691	0.474496	20	0.0298803
ENSG00000173653.8	11	RCE1	66612164	rs35287213	11	66569509	T	G	0.111332	0.0811992	0.0209	9.918e-05	0.44017	0.0476548	2.54361e-20	0.184472	0.051511	0.000341987	0.747178	20	0.0249879
ENSG00000173599.15	11	PC	66670872	rs7942348	11	66715359	A	G	0.327038	-0.0614995	0.0122	4.555e-07	-0.177221	0.0299788	3.38937e-09	0.347023	0.0904713	0.000125196	0.445109	20	0.0124741
ENSG00000111671.10	12	SPSB2	6989310	rs7138740	12	6983764	A	T	0.302187	0.0469973	0.0132	0.0003771	1.07318	0.0266882	0	0.0437926	0.012348	0.000390348	0.199533	6	0.0260682
ENSG00000132965.10	13	ALOX5AP	31313089	rs9508832	13	31314264	A	G	0.430417	0.0580953	0.0116	5.732e-07	-0.241454	0.0305467	2.69189e-15	-0.240607	0.0568738	2.33138e-05	0.0188134	20	0.00425866
ENSG00000172575.12	15	RASGRP1	38819040	rs7165355	15	38967537	C	G	0.177932	-0.0752002	0.014	7.615e-08	-0.192857	0.032862	4.39295e-09	0.389928	0.0984088	7.42217e-05	0.346923	13	0.0101684
ENSG00000140564.13	15	FURIN	91419306	rs4702	15	91426560	G	A	0.437376	0.0537019	0.012	7.918e-06	-0.453567	0.0295492	3.56656e-53	-0.118399	0.0275584	1.73683e-05	0.195605	18	0.00346103
ENSG00000258429.2	16	PDF	69362654	rs11542583	16	69373414	C	T	0.285288	0.050399	0.0123	4.164e-05	-0.277983	0.0344864	7.58831e-16	-0.181302	0.0496359	0.000259555	0.163404	20	0.0237061
ENSG00000161955.16	17	TNFSF13	7463267	rs3803800	17	7462969	A	G	0.232604	-0.0544034	0.0142	0.0001262	0.412154	0.0362627	6.1914e-30	-0.131998	0.0363579	0.000282859	0.229725	20	0.0244318
ENSG00000108582.12	17	CPD	28751476	rs7222059	17	28709426	C	G	0.483101	-0.0437952	0.0115	0.0001377	-0.3273	0.037816	4.92685e-18	0.133808	0.0383869	0.000490735	0.887587	20	0.0298803
ENSG00000131771.14	17	PPP1R1B	37787936	rs72827167	17	37776375	A	G	0.0526839	-0.113998	0.0326	0.0004676	-0.905292	0.0702462	5.29857e-38	0.125924	0.0373126	0.000738577	0.568024	20	0.0376503
ENSG00000108846.16	17	ABCC3	48740876	rs4793665	17	48712087	C	T	0.440358	-0.0505988	0.0124	4.636e-05	0.475576	0.0285302	2.19333e-62	-0.106395	0.0268435	7.38527e-05	0.174752	20	0.0101684
ENSG00000243678.12	17	NME2	49245950	rs8080943	17	49251261	C	T	0.475149	-0.0503033	0.0119	2.492e-05	-0.510285	0.0292971	6.06581e-68	0.0985788	0.0239973	3.9924e-05	0.0109903	20	0.0067318
ENSG00000125458.7	17	NT5C	73127086	rs3736075	17	73127217	C	G	0.328032	-0.0499038	0.0129	0.0001116	0.23781	0.0322397	1.62753e-13	-0.209848	0.0612524	0.000612661	0.777552	16	0.032755
ENSG00000105287.13	19	PRKD2	47198958	rs62134780	19	47188303	A	G	0.347913	-0.0418998	0.0124	0.0007527	-0.929087	0.0259242	2.76884e-281	0.0450978	0.0134056	0.000767944	0.463172	20	0.0382576
ENSG00000101109.12	20	STK4	43651891	rs34748157	20	43608925	C	G	0.321074	-0.0750982	0.0127	3.335e-09	-0.342482	0.0348545	8.69633e-23	0.219276	0.0432792	4.05083e-07	0.331827	17	0.00014799
ENSG00000124107.5	20	SLPI	43882042	rs7272937	20	43888216	G	C	0.250497	-0.0651977	0.0132	8.647e-07	-0.189528	0.0311239	1.13277e-09	0.344	0.0896764	0.000125049	0.197203	20	0.0124741
ENSG00000124140.14	20	SLC12A5	44669559	rs2425752	20	44702120	T	C	0.260437	0.0479041	0.013	0.0002385	0.512225	0.0309003	1.02733e-61	0.0935216	0.025999	0.000321757	0.862875	20	0.0244318
ENSG00000101017.14	20	CD40	44752710	rs4239702	20	44749251	T	C	0.287276	0.0477992	0.0128	0.0001887	-0.360553	0.0306167	5.16877e-32	-0.132572	0.0372432	0.000371377	0.133751	20	0.0260682
ENSG00000158445.10	20	KCNB1	48005382	rs6095492	20	47974204	A	G	0.323062	-0.0531995	0.0123	1.617e-05	0.326748	0.035519	3.60517e-20	-0.162815	0.0415968	9.07331e-05	0.0129426	20	0.0110493
ENSG00000182541.18	22	LIMK2	31642146	rs5753505	22	31587722	A	G	0.270378	0.0459958	0.0126	0.000273	-0.489052	0.0329023	5.66547e-50	-0.0940509	0.0265297	0.000392449	0.112333	20	0.0260682
ENSG00000128285.4	22	MCHR1	41076786	rs133075	22	41081164	G	T	0.457256	0.0535976	0.0116	3.85e-06	-0.461321	0.0388488	1.60087e-32	-0.116183	0.0269816	1.66229e-05	0.739432	20	0.00346103
ENSG00000196236.13	22	XPNPEP3	41290950	rs103197	22	41256802	A	G	0.457256	-0.0482033	0.0118	4.522e-05	-0.253838	0.033188	2.03371e-14	0.189898	0.0527013	0.00031421	0.242078	20	0.0244318
ENSG00000100266.19	22	PACSIN2	43321286	rs2010366	22	43381288	T	G	0.432406	-0.0573008	0.0117	1.028e-06	-0.56105	0.030923	1.44632e-73	0.102131	0.0216002	2.26439e-06	0.137285	20	0.000607904

## Sheet: A8
probeID	ProbeChr	Gene	Probe_bp	topSNP	topSNP_chr	topSNP_bp	A1	A2	Freq	b_GWAS	se_GWAS	p_GWAS	b_eQTL	se_eQTL	p_eQTL	b_SMR	se_SMR	p_SMR	p_HEIDI	nsnp_HEIDI	FDR
ENSG00000158748	1	HTR6	19998917	rs10917516	1	20012714	A	G	0.341948	0.0693022	0.012	7.786e-09	-0.285745	0.00847432	3.05487e-249	-0.242532	0.042607	1.25345e-08	0.0495456	20	3.14617e-05
ENSG00000117480	1	FAAH	46869728	rs17361833	1	46828700	G	A	0.272366	-0.0454035	0.0127	0.0003565	0.36926	0.00898507	0	-0.122958	0.034523	0.000368564	0.0527939	20	0.0227014
ENSG00000158864	1	NDUFS2	161175539	rs4379692	1	161186313	T	C	0.319085	0.0454996	0.0124	0.0002393	-0.225171	0.00863498	6.71877e-150	-0.202067	0.0556118	0.000279575	0.102272	20	0.0188479
ENSG00000198734	1	F5	169519615	rs2227245	1	169540080	T	C	0.310139	0.0411971	0.0125	0.000993	-0.576229	0.00797398	0	-0.0714943	0.0217153	0.000993564	0.208748	18	0.0435068
ENSG00000152061	1	RABGAP1L	174546496	rs7533430	1	174078417	A	G	0.44831	0.0473956	0.0116	4.216e-05	0.212962	0.011789	6.07799e-73	0.222555	0.0558458	6.74331e-05	0.0772617	20	0.00797195
ENSG00000057252	1	SOAT1	179295370	rs10913728	1	179312235	A	G	0.340954	-0.0399993	0.0119	0.0007372	-0.353684	0.00786547	0	0.113093	0.0337397	0.000802502	0.320316	20	0.0363333
ENSG00000138398	2	PPIG	170469383	rs12472066	2	170449547	G	A	0.252485	0.0435967	0.0131	0.000854	-0.191519	0.00888406	4.49317e-103	-0.227636	0.0692108	0.00100534	0.133625	20	0.0435068
ENSG00000115232	2	ITGA4	182361421	rs1375493	2	182323766	G	A	0.462227	0.0432989	0.0116	0.0001869	0.481623	0.00824985	0	0.0899021	0.0241344	0.000195269	0.774041	20	0.0148523
ENSG00000188452	2	CERKL	182473397	rs1375493	2	182323766	G	A	0.462227	0.0432989	0.0116	0.0001869	0.179913	0.00802983	3.471e-111	0.240666	0.0653641	0.000231483	0.0152743	20	0.0170889
ENSG00000138363	2	ATIC	216195513	rs4535042	2	216176807	G	T	0.281312	-0.0448969	0.0127	0.0004084	0.287678	0.0125558	3.52772e-116	-0.156066	0.0446689	0.00047612	0.641917	20	0.0259796
ENSG00000163938	3	GNL3	52721840	rs2590838	3	52622086	A	G	0.521869	-0.0669014	0.0115	5.894e-09	-0.137836	0.00790832	4.95336e-68	0.48537	0.0879575	3.42422e-08	0.352413	20	4.2974e-05
ENSG00000114904	3	NEK4	52774882	rs2577831	3	52628056	A	C	0.513917	-0.0642041	0.0115	2.452e-08	-0.0630488	0.00803333	4.2138e-15	1.01832	0.223839	5.38114e-06	0.463853	20	0.00150074
ENSG00000162267	3	ITIH3	52835904	rs2710313	3	52969529	T	A	0.341948	-0.0636003	0.0122	1.733e-07	0.115935	0.00862673	3.57227e-41	-0.548587	0.112872	1.17224e-06	0.0153334	20	0.000420331
ENSG00000244405	3	ETV5	185796102	rs4234589	3	185818882	G	A	0.138171	-0.0628997	0.0175	0.0003192	0.26022	0.0120792	6.18538e-103	-0.241717	0.0681802	0.000392223	0.0139203	20	0.0227014
ENSG00000113356	5	POLR3G	89788967	rs7716979	5	89819560	C	A	0.408549	-0.0542988	0.0117	3.23e-06	0.117488	0.00987116	1.15271e-32	-0.462163	0.106887	1.5333e-05	0.748706	20	0.00320714
ENSG00000131495	5	NDUFA2	140022847	rs778593	5	140027216	C	T	0.403579	0.0476998	0.0116	3.688e-05	-0.33236	0.00948257	3.9543e-269	-0.143518	0.0351413	4.42599e-05	0.0478804	20	0.00740615
ENSG00000196230	6	TUBB	30690590	rs3094222	6	31081434	G	A	0.0864811	-0.0989037	0.0181	4.663e-08	0.243828	0.0191358	3.45423e-37	-0.405629	0.0807706	5.11394e-07	0.338094	20	0.000310833
ENSG00000204305	6	AGER	32150423	rs693906	6	31835164	C	G	0.11332	-0.061697	0.017	0.0002757	0.196774	0.0175585	3.77598e-29	-0.313542	0.0908107	0.000555008	0.300637	20	0.0278614
ENSG00000179344	6	HLA-DQB1	32631702	rs9273493	6	32628247	T	C	0.428429	0.0443996	0.0129	0.0005807	0.663622	0.008737	0	0.066905	0.0194587	0.000585378	0.134191	20	0.0285184
ENSG00000164465	6	DCBLD1	117833000	rs36045731	6	117791163	C	A	0.292247	0.0490012	0.0126	0.0001069	-0.413829	0.00842462	0	-0.118409	0.0305426	0.000105817	0.524309	20	0.0102154
ENSG00000146477	6	SLC22A3	160822657	rs73594826	6	160920241	C	T	0.0168986	0.200294	0.0512	9.294e-05	-0.321301	0.0379941	2.75291e-17	-0.623385	0.175577	0.000384499	0.124841	8	0.0227014
ENSG00000122687	7	MRM2	2277853	rs4719462	7	2266384	G	A	0.385686	-0.0618004	0.0119	1.89e-07	0.194341	0.00802941	2.03882e-129	-0.318	0.0626264	3.81954e-07	0.655687	20	0.000310833
ENSG00000006625	7	GGCT	30563666	rs4270	7	30536611	C	T	0.205765	0.0494004	0.0147	0.0007438	0.381743	0.00939142	0	0.129408	0.038639	0.000810623	0.104354	20	0.0363333
ENSG00000085563	7	ABCB1	87237893	rs79726764	7	87452371	T	A	0.0616302	0.0943986	0.0234	5.645e-05	0.193285	0.0159684	1.0034e-33	0.48839	0.127611	0.000129626	0.159523	18	0.0120505
ENSG00000157764	7	BRAF	140524753	rs1044927	7	140702682	C	T	0.204771	-0.0679042	0.0141	1.446e-06	0.0883164	0.0141878	4.82171e-10	-0.768874	0.201856	0.000139517	0.511299	20	0.0123179
ENSG00000122877	10	EGR2	64625708	rs7068361	10	64408367	C	T	0.428429	0.049999	0.0116	1.513e-05	-0.0747499	0.0119627	4.1415e-10	-0.668884	0.188523	0.000388132	0.709369	20	0.0227014
ENSG00000107593	10	PKD2L1	102069073	rs6584356	10	102050242	A	C	0.0576541	0.0868987	0.0253	0.0005806	0.839483	0.0172286	0	0.103514	0.0302124	0.000612027	0.175776	20	0.0289847
ENSG00000148795	10	CYP17A1	104593789	rs284856	10	104574329	A	T	0.405567	-0.048004	0.0117	4.019e-05	0.0775359	0.00812286	1.35579e-21	-0.619119	0.164247	0.000163612	0.144067	20	0.0132473
ENSG00000186104	11	CYP2R1	14906675	rs10741657	11	14914878	A	G	0.380716	-0.0449032	0.0118	0.0001353	0.0678071	0.00821885	1.5813e-16	-0.66222	0.191642	0.000549279	0.152242	20	0.0278614
ENSG00000134780	11	DAGLA	61481189	rs1692120	11	61417472	G	A	0.54672	0.0533038	0.0119	6.874e-06	-0.120021	0.00797333	3.30927e-51	-0.444121	0.103446	1.76071e-05	0.332467	20	0.00339953
ENSG00000126432	11	PRDX5	64087421	rs1047206	11	64089216	G	C	0.161034	0.0517039	0.0159	0.001149	0.841784	0.0101932	0	0.0614218	0.0189031	0.0011569	0.0168237	20	0.0478065
ENSG00000173653	11	RCE1	66612161	rs34775878	11	66481633	A	G	0.116302	0.0794979	0.0196	5.057e-05	0.312461	0.0148003	6.19661e-99	0.254425	0.0638749	6.80023e-05	0.0145523	20	0.00797195
ENSG00000109956	11	B3GAT1	134265105	rs78760579	11	134281332	G	T	0.121272	-0.0608034	0.0172	0.0004049	-0.397534	0.0119196	6.99856e-244	0.152952	0.0435091	0.000439108	0.0198368	20	0.0244925
ENSG00000111640	12	GAPDH	6645315	rs9634157	12	6648198	G	A	0.220676	-0.0563047	0.0142	7.414e-05	-0.395194	0.0112926	2.5972e-268	0.142474	0.0361616	8.15114e-05	0.863449	20	0.00889537
ENSG00000111671	12	SPSB2	6989310	rs2269359	12	6993653	A	G	0.303181	0.0440041	0.0128	0.0006005	0.775525	0.00775344	0	0.0567411	0.0165147	0.000590819	0.301505	5	0.0285184
ENSG00000111087	12	GLI1	57859981	rs4760259	12	57860826	T	C	0.329026	0.0497992	0.0122	4.787e-05	-0.0708189	0.00843865	4.77129e-17	-0.703191	0.191567	0.000241865	0.145385	20	0.0173451
ENSG00000183955	12	KMT5A	123881112	rs61955125	12	123891107	C	T	0.33002	0.0412955	0.0127	0.001177	0.650889	0.0171878	0	0.0634447	0.0195836	0.00119659	0.082838	20	0.0484425
ENSG00000126231	13	PROZ	113819831	rs494860	13	113819009	A	T	0.225646	-0.0539956	0.014	0.0001124	-0.190758	0.00914356	1.1713e-96	0.283058	0.0746349	0.000149097	0.0489763	20	0.0124745
ENSG00000166710	15	B2M	45007375	rs1690313	15	45005660	G	C	0.0357853	0.109302	0.0298	0.0002405	-0.206168	0.0188992	1.04631e-27	-0.530158	0.152494	0.000507839	0.238135	18	0.0265557
ENSG00000103653	15	CSK	75084968	rs34862454	15	75101530	C	T	0.395626	0.043002	0.0121	0.0003679	0.337667	0.00797334	0	0.12735	0.0359601	0.000397953	0.238235	20	0.0227014
ENSG00000140650	16	PMM2	8912934	rs9796776	16	8934416	A	G	0.0238569	0.119	0.0364	0.001072	1.03978	0.0363494	5.80578e-180	0.114447	0.0352353	0.00116183	0.718754	18	0.0478065
ENSG00000159723	16	AGRP	67517095	rs889414	16	67490826	A	G	0.0367793	0.108198	0.0288	0.0001681	0.323379	0.0215012	4.01548e-51	0.334586	0.0917962	0.000267519	0.0243367	20	0.018652
ENSG00000205220	16	PSMB10	67969697	rs8059990	16	67853923	A	G	0.0417495	0.116197	0.0274	2.2e-05	-0.24828	0.0203152	2.38929e-34	-0.468007	0.116814	6.16471e-05	0.486523	20	0.00797195
ENSG00000258429	16	PDF	69363511	rs3759979	16	69372927	C	T	0.285288	0.0503043	0.0123	4.194e-05	-0.188194	0.00991634	2.5829e-80	-0.2673	0.0668584	6.38795e-05	0.113578	20	0.00797195
ENSG00000125458	17	NT5C	73127105	rs12946898	17	73180696	T	C	0.328032	-0.0487044	0.0129	0.0001562	0.290485	0.00871674	1.67762e-243	-0.167666	0.0446925	0.000175753	0.6399	20	0.0137856
ENSG00000188612	17	SUMO2	73171243	rs12946898	17	73180696	T	C	0.328032	-0.0487044	0.0129	0.0001562	-0.191378	0.014589	2.597e-39	0.254493	0.070142	0.000285347	0.204781	20	0.0188479
ENSG00000129351	19	ILF3	10784015	rs12610411	19	10893074	A	G	0.360835	-0.0535029	0.0124	1.558e-05	0.05054	0.00858413	3.9184e-09	-1.05862	0.304182	0.000500984	0.307897	20	0.0265557
ENSG00000186010	19	NDUFA13	19635415	rs11085264	19	19621780	G	A	0.16998	0.0788051	0.0152	2.326e-07	0.192874	0.0128241	4.01548e-51	0.408583	0.0833587	9.51082e-07	0.0182496	20	0.000397869
ENSG00000078814	20	MYH7B	33576723	rs6120825	20	33671141	C	A	0.197813	0.0584981	0.0143	4.511e-05	0.131464	0.00986154	1.5284e-40	0.444974	0.113781	9.19941e-05	0.0227427	20	0.0092362
ENSG00000124102	20	PI3	43804351	rs979641	20	43786336	T	C	0.161034	-0.0763034	0.0152	5.326e-07	-0.44312	0.0104524	0	0.172196	0.0345419	6.19188e-07	0.247971	20	0.000310833
ENSG00000128285	22	MCHR1	41076786	rs13058356	22	41098206	T	G	0.454274	0.0527997	0.0117	5.85e-06	0.27015	0.00816202	3.13365e-240	0.195446	0.04371	7.77005e-06	0.0228988	20	0.00195028
ENSG00000100380	22	ST13	41236782	rs9611435	22	41315083	T	C	0.464215	0.0387975	0.0116	0.0008479	0.162561	0.0132086	8.28483e-35	0.238665	0.073946	0.00124853	0.0127622	20	0.049743
ENSG00000196236	22	XPNPEP3	41310833	rs103197	22	41256802	A	G	0.457256	-0.0482033	0.0118	4.522e-05	-0.137895	0.00793201	1.07942e-67	0.349566	0.0879032	6.98737e-05	0.0651522	20	0.00797195

## Sheet: A9
Group	probeID	ProbeChr	Gene	Probe_bp	topSNP	topSNP_chr	topSNP_bp	A1	A2	Freq	b_GWAS	se_GWAS	p_GWAS	b_eQTL	se_eQTL	p_eQTL	b_SMR	se_SMR	p_SMR	p_HEIDI	nsnp_HEIDI
FC_Dorsal.Attention	ENSG00000114904.13	3	NEK4	52773711	rs2251219	3	52584787	C	T	0.419483	1.91901e-06	4.94809e-05	0.969064	-0.553682	0.0367222	2.27495e-51	-3.46591e-06	8.93674e-05	0.969064	0.998257	20
FC_Dorsal.Attention	ENSG00000124140.14	20	SLC12A5	44669559	rs2425752	20	44702120	T	C	0.260437	1.22698e-05	5.51287e-05	0.823874	0.512225	0.0309003	1.02733e-61	2.39539e-05	0.000107636	0.823889	0.899164	20
FC_Frontoparietal	ENSG00000114904.13	3	NEK4	52773711	rs2251219	3	52584787	C	T	0.419483	-3.3966e-05	3.84882e-05	0.377513	-0.553682	0.0367222	2.27495e-51	6.13457e-05	6.96322e-05	0.37832	0.999139	20
FC_Frontoparietal	ENSG00000124140.14	20	SLC12A5	44669559	rs2425752	20	44702120	T	C	0.260437	-2.11366e-05	4.28818e-05	0.622086	0.512225	0.0309003	1.02733e-61	-4.12643e-05	8.37538e-05	0.622235	0.466889	20
FC_global	ENSG00000114904.13	3	NEK4	52773711	rs2251219	3	52584787	C	T	0.419483	-7.74648e-05	6.63813e-05	0.243235	-0.553682	0.0367222	2.27495e-51	0.000139909	0.000120249	0.244632	0.976132	20
FC_global	ENSG00000124140.14	20	SLC12A5	44669559	rs2425752	20	44702120	T	C	0.260437	0.00011598	7.39564e-05	0.116844	0.512225	0.0309003	1.02733e-61	0.000226424	0.000145027	0.118465	0.276318	20
FC_Limbic	ENSG00000114904.13	3	NEK4	52773711	rs2251219	3	52584787	C	T	0.419483	0.000156744	8.95475e-05	0.0800631	-0.553682	0.0367222	2.27495e-51	-0.000283094	0.000162817	0.0820835	0.996637	20
FC_Limbic	ENSG00000124140.14	20	SLC12A5	44669559	rs2425752	20	44702120	T	C	0.260437	-3.30893e-05	9.97749e-05	0.740165	0.512225	0.0309003	1.02733e-61	-6.45992e-05	0.000194826	0.740212	0.930456	20
FC_Somatomotor	ENSG00000114904.13	3	NEK4	52773711	rs2251219	3	52584787	C	T	0.419483	-0.000488225	0.000278269	0.0793564	-0.553682	0.0367222	2.27495e-51	0.000881779	0.000505971	0.0813777	0.464693	20
FC_Somatomotor	ENSG00000124140.14	20	SLC12A5	44669559	rs2425752	20	44702120	T	C	0.260437	-4.39575e-05	0.000310051	0.887259	0.512225	0.0309003	1.02733e-61	-8.58168e-05	0.000605325	0.887262	0.0937652	20
FC_Ventral.Attention	ENSG00000114904.13	3	NEK4	52773711	rs2251219	3	52584787	C	T	0.419483	-4.3596e-05	4.91041e-05	0.374643	-0.553682	0.0367222	2.27495e-51	7.87384e-05	8.88402e-05	0.37546	0.99989	20
FC_Ventral.Attention	ENSG00000124140.14	20	SLC12A5	44669559	rs2425752	20	44702120	T	C	0.260437	7.45672e-05	5.47077e-05	0.172892	0.512225	0.0309003	1.02733e-61	0.000145575	0.000107165	0.174328	0.291023	20
FC_Visual	ENSG00000114904.13	3	NEK4	52773711	rs2251219	3	52584787	C	T	0.419483	0.000124229	0.000463923	0.788872	-0.553682	0.0367222	2.27495e-51	-0.000224369	0.00083802	0.788902	0.726941	20
FC_Visual	ENSG00000124140.14	20	SLC12A5	44669559	rs2425752	20	44702120	T	C	0.260437	0.000335668	0.000516871	0.516071	0.512225	0.0309003	1.02733e-61	0.000655314	0.00100984	0.516387	0.697258	20
SC_Dorsal.Attention	ENSG00000114904.13	3	NEK4	52773711	rs2251219	3	52584787	C	T	0.419483	9.5112e-05	7.55117e-05	0.207839	-0.553682	0.0367222	2.27495e-51	-0.000171781	0.000136856	0.209408	0.240426	20
SC_Dorsal.Attention	ENSG00000124140.14	20	SLC12A5	44669559	rs2425752	20	44702120	T	C	0.260437	7.78872e-05	8.42168e-05	0.355058	0.512225	0.0309003	1.02733e-61	0.000152057	0.000164669	0.355796	0.615455	20
SC_Frontoparietal	ENSG00000114904.13	3	NEK4	52773711	rs2251219	3	52584787	C	T	0.419483	-5.11905e-05	4.73971e-05	0.280138	-0.553682	0.0367222	2.27495e-51	9.24548e-05	8.58229e-05	0.281358	0.51748	20
SC_Frontoparietal	ENSG00000124140.14	20	SLC12A5	44669559	rs2425752	20	44702120	T	C	0.260437	1.6883e-05	5.28615e-05	0.74944	0.512225	0.0309003	1.02733e-61	3.29601e-05	0.000103219	0.749482	0.999633	20
SC_global	ENSG00000114904.13	3	NEK4	52773711	rs2251219	3	52584787	C	T	0.419483	-9.50324e-05	0.000165395	0.565582	-0.553682	0.0367222	2.27495e-51	0.000171637	0.000298935	0.565858	0.0237037	20
SC_global	ENSG00000124140.14	20	SLC12A5	44669559	rs2425752	20	44702120	T	C	0.260437	0.000117007	0.000184459	0.525876	0.512225	0.0309003	1.02733e-61	0.000228429	0.000360377	0.526171	0.741989	20
SC_Limbic	ENSG00000114904.13	3	NEK4	52773711	rs2251219	3	52584787	C	T	0.419483	-0.000198269	0.000185488	0.285125	-0.553682	0.0367222	2.27495e-51	0.000358092	0.000335849	0.28632	0.619746	20
SC_Limbic	ENSG00000124140.14	20	SLC12A5	44669559	rs2425752	20	44702120	T	C	0.260437	-0.000295834	0.000206865	0.152706	0.512225	0.0309003	1.02733e-61	-0.000577547	0.000405356	0.154218	0.417001	20
SC_Somatomotor	ENSG00000114904.13	3	NEK4	52773711	rs2251219	3	52584787	C	T	0.419483	0.000106565	0.000182146	0.558517	-0.553682	0.0367222	2.27495e-51	-0.000192466	0.00032922	0.558808	0.519611	20
SC_Somatomotor	ENSG00000124140.14	20	SLC12A5	44669559	rs2425752	20	44702120	T	C	0.260437	0.000238281	0.000203136	0.240804	0.512225	0.0309003	1.02733e-61	0.000465188	0.000397568	0.241966	0.824581	20
SC_Ventral.Attention	ENSG00000114904.13	3	NEK4	52773711	rs2251219	3	52584787	C	T	0.419483	-3.34828e-05	4.90313e-05	0.494685	-0.553682	0.0367222	2.27495e-51	6.0473e-05	8.86458e-05	0.495121	0.919938	20
SC_Ventral.Attention	ENSG00000124140.14	20	SLC12A5	44669559	rs2425752	20	44702120	T	C	0.260437	2.48643e-05	5.46832e-05	0.649331	0.512225	0.0309003	1.02733e-61	4.85418e-05	0.000106796	0.64945	0.99529	20
SC_Visual	ENSG00000114904.13	3	NEK4	52773711	rs2251219	3	52584787	C	T	0.419483	-0.000147707	0.000379911	0.697432	-0.553682	0.0367222	2.27495e-51	0.000266772	0.000686382	0.697524	0.102512	20
SC_Visual	ENSG00000124140.14	20	SLC12A5	44669559	rs2425752	20	44702120	T	C	0.260437	0.000389052	0.000423695	0.358505	0.512225	0.0309003	1.02733e-61	0.000759534	0.000828434	0.359231	0.196917	20

[truncated: 1 more sheets: A10]
